# Supplementary material for: Identifying Environmental Impact Factors for Sustainable Healthcare: A Scoping Review
Source: Int J Environ Res Public Health. 2023 Sep 12;20(18):6747. doi: 10.3390/ijerph20186747 (PMC10531011; doi:10.3390/ijerph20186747)
Supplement: Supplementary file 1 [file ijerph-20-06747-s001.zip]

Archive with 1 entries (1 files):
- ijerph-2578736-supplementary.pdf
